# Supplementary material for: Hollow Mesoporous CeO2-Based Nanoenzymes Fabrication for Effective Synergistic Eradication of Malignant Breast Cancer via Photothermal–Chemodynamic Therapy
Source: Pharmaceutics. 2022 Aug 17;14(8):1717. doi: 10.3390/pharmaceutics14081717 (PMC9415169; doi:10.3390/pharmaceutics14081717)
Supplement: Supplementary file 1 [file pharmaceutics-14-01717-s001.zip]

Archive with 1 entries (1 files):
- pharmaceutics-1829941-supplementary.pdf
